# Supplementary material for: Associations between Prenatal Exposure to Phthalates and Features of the Metabolic Syndrome in Males from Childhood into Adulthood
Source: Int J Environ Res Public Health. 2022 Nov 18;19(22):15244. doi: 10.3390/ijerph192215244 (PMC9690816; doi:10.3390/ijerph192215244)
Supplement: Supplementary file 1 [file ijerph-19-15244-s001.zip]

Archive with 1 entries (1 files):
- ijerph-1945131-supplementary.pdf
